# Supplementary material for: A Comparison of Methods for Assessing the Antioxidant Expression in Posidonia oceanica (L.) Delile
Source: Molecules. 2025 Apr 18;30(8):1828. doi: 10.3390/molecules30081828 (PMC12029781; doi:10.3390/molecules30081828)
Supplement: Supplementary file 1 [file molecules-30-01828-s001.zip]

Archive with 1 entries (1 files):
- molecules-3533097-supplementary.pdf
